# Supplementary material for: Attitudes towards Safe Listening Measures in Entertainment Venues: Results from an International Survey among Young Venue-Goers
Source: Int J Environ Res Public Health. 2021 Dec 6;18(23):12860. doi: 10.3390/ijerph182312860 (PMC8657835; doi:10.3390/ijerph182312860)
Supplement: Supplementary file 1 [file ijerph-18-12860-s001.zip]

Archive with 1 entries (1 files):
- ijerph-1470924-supplementary.pdf
